# Supplementary material for: Intraoperative High-Volume Diuresis During Off-Pump Coronary Artery Bypass Grafting: Risk Factors and Clinical Impact
Source: J Clin Med. 2026 Mar 18;15(6):2331. doi: 10.3390/jcm15062331 (PMC13026217; doi:10.3390/jcm15062331)
Supplement: Supplementary file 1 [file jcm-15-02331-s001.zip]

Archive with 1 entries (1 files):
- jcm-4176209-supplementary.pdf
